# Supplementary material for: Microbial Diversity Associated with the Cabernet Sauvignon Carposphere (Fruit Surface) from Eight Vineyards in Henan Province, China
Source: Foods. 2024 May 23;13(11):1626. doi: 10.3390/foods13111626 (PMC11172321; doi:10.3390/foods13111626)
Supplement: Supplementary file 1 [file foods-13-01626-s001.zip]

Archive with 2 entries (2 files):
- foods-2961770-Supplementary figures .pdf
- foods-2961770-Supplementary Tables.pdf
